# Supplementary material for: Development and validation of a cuproptosis-related prognostic model for acute myeloid leukemia patients using machine learning with stacking
Source: Sci Rep. 2024 Feb 2;14:2802. doi: 10.1038/s41598-024-53306-7 (PMC10837443; doi:10.1038/s41598-024-53306-7)
Supplement: Supplementary file 2 — Supplementary Tables. [file 41598_2024_53306_MOESM2_ESM.xlsx]

## Sheet: Table S3
Table S3 10 reviewed CRGs in previous researches
Gene name
CDKN2A
FDX1
DLD
DLAT
LIAS
GLS
LIPT1
MTF1
PDHA1
PDHB

## Sheet: Table S4
Table S4 Identified CRGs after Spearman rank correlation analysis
Gene name
AARS1
AATF
AATK
ABCA1
ABCB7
ABCC10
ABCD3
ABCE1
ABCF2
ABCF3
ABHD14A
ABHD3
ABI1
ABRAXAS2
ABT1
ACAD8
ACADM
ACAP1
ACAT1
ACBD3
ACD
ACKR1
ACLY
ACO2
ACOT13
ACOT7
ACOX1
ACP3
ACRV1
ACSL1
ACSL5
ACSM3
ACTA2
ACTL6A
ACTL8
ACTN1
ACTR2
ACTR3
ACTR3B
ACTR6
ACVR2A
ACYP1
ACYP2
ADAM10
ADAM9
ADAMTS12
ADGRA3
ADGRE3
ADGRG3
ADH5
ADIPOR1
ADK
ADNP
ADNP2
ADO
ADRB3
ADSL
ADSS2
AEN
AFF4
AGFG1
AGK
AGL
AGO3
AGPAT5
AHCTF1
AHCY
AHCYL1
AHSA1
AIFM1
AIMP2
AK1
AK2
AK6
AKAP1
AKAP17A
AKAP8
AKIRIN1
AKR1A1
AKR7A2
ALDH18A1
ALDH4A1
ALDH5A1
ALDH6A1
ALG3
ALG6
ALG8
ALG9
ALMS1
ALOXE3
ALS2CL
AMHR2
ANAPC10
ANAPC13
ANAPC15
ANAPC5
ANGPTL2
ANKHD1
ANKMY2
ANKRA2
ANKRD17
ANKRD26
ANKRD27
ANKRD46
ANKS1A
ANP32A
ANTKMT
AP1AR
AP1G1
AP1G2
AP1M2
AP2S1
AP3D1
AP4M1
APC
APEH
APEX1
API5
APIP
APMAP
APOBEC3G
APOL6
APOM
APOO
APOOL
APPBP2
APRT
AQP2
AQP3
AQP6
AQP9
AREL1
ARF6
ARFGEF2
ARFIP1
ARG1
ARG2
ARHGAP15
ARHGAP33
ARHGEF18
ARHGEF28
ARHGEF3
ARHGEF38
ARHGEF5
ARHGEF6
ARHGEF7
ARHGEF9
ARID3B
ARID4A
ARID4B
ARID5A
ARID5B
ARIH1
ARL1
ARL2
ARL3
ARL6IP5
ARL8B
ARMC1
ARMC8
ARMCX3
ARMCX5
ARMT1
ARNTL
ARPC5
ARPC5L
ARPP19
ARR3
ARVCF
ASAP3
ASB6
ASCC3
ASF1A
ASH2L
ASMTL
ASPSCR1
ASXL2
ATF1
ATF2
ATF4
ATG13
ATG14
ATG2A
ATG2B
ATG9A
ATIC
ATMIN
ATN1
ATP10B
ATP10D
ATP12A
ATP13A1
ATP2B1
ATP2B4
ATP2C1
ATP5F1A
ATP5F1B
ATP5F1C
ATP5IF1
ATP5MC1
ATP5MC2
ATP5MC3
ATP5MF
ATP5PB
ATP5PD
ATP5PF
ATP5PO
ATP6V0A1
ATP6V0A2
ATP6V0C
ATP6V0E1
ATP6V1C1
ATP6V1D
ATP6V1H
ATP8B4
ATR
ATRAID
ATRX
ATXN10
ATXN2
AUH
AURKB
AVEN
AVPI1
AVPR1B
AZIN1
AZU1
B3GALNT1
B3GNT3
B3GNTL1
B4GALT1
B4GALT5
BACH1
BAHCC1
BANF1
BAP1
BAX
BAZ1A
BAZ2A
BAZ2B
BBS1
BBS10
BBS9
BCAM
BCAN
BCAP31
BCL10
BCL11A
BCL11B
BCL2
BCL2A1
BCL3
BCL6
BCL7B
BCOR
BCS1L
BDH1
BDH2
BECN1
BEND5
BFAR
BICRA
BIN2
BIN3
BIRC3
BIRC5
BLMH
BMP7
BMP8A
BNIP1
BNIP2
BOLA1
BOP1
BPHL
BPI
BPNT2
BPTF
BRAP
BRCA1
BRCC3
BRD1
BRD3
BRD3OS
BRD7
BRF2
BRIX1
BSDC1
BTBD2
BTK
BTN2A1
BTN3A2
BTN3A3
BTRC
BUB1
BUD31
BZW1
BZW2
C11orf16
C11orf24
C11orf49
C11orf58
C12orf43
C14orf93
C15orf39
C16orf72
C17orf75
C18orf25
C1GALT1C1
C1orf105
C1orf112
C1QBP
C2
C4BPA
C5AR1
C5orf15
C5orf22
C6orf15
CA14
CA5BP1
CABIN1
CACFD1
CACNA1G
CACNA1H
CACNG4
CACYBP
CAD
CADM3
CALM2
CAMK2A
CAMK2B
CAND1
CANT1
CAPN1
CAPRIN1
CAPZA1
CAPZB
CARD14
CARD8
CARF
CARS1
CASD1
CASP3
CASP7
CASP8AP2
CASZ1
CAV3
CBFA2T3
CBLL1
CBR4
CBX1
CBX5
CBX6
CBY1
CCDC106
CCDC186
CCDC22
CCDC28A
CCDC51
CCDC59
CCDC86
CCDC9
CCDC90B
CCDC91
CCDC93
CCL20
CCL22
CCNG2
CCNP
CCR5
CCR7
CCT2
CCT3
CCT4
CCT5
CCT6A
CCT6B
CCT7
CCT8
CCZ1
CD177
CD22
CD247
CD3E
CD40
CD40LG
CD5
CD6
CD8A
CDA
CDC123
CDC16
CDC20
CDC23
CDC37L1
CDC40
CDC42EP2
CDC42EP4
CDC45
CDC5L
CDC6
CDC7
CDCA4
CDH6
CDIPT
CDK11B
CDK12
CDK13
CDK16
CDK17
CDK19
CDK2AP2
CDK4
CDK5
CDK7
CDK8
CDKN2A
CDKN2D
CDKN3
CDV3
CDX1
CEACAM3
CEACAM8
CEBPE
CEBPG
CELF3
CEMIP
CEND1
CENPB
CENPC
CENPJ
CENPM
CENPQ
CENPS
CENPT
CEP131
CEP170B
CEP290
CEP55
CEP63
CEP68
CEP83
CEP85
CEPT1
CERS2
CERS6
CETN1
CETN3
CFAP20
CFAP298
CFAP410
CFAP45
CFAP70
CFAP74
CFDP1
CFLAR
CGRRF1
CHAC1
CHCHD3
CHD1
CHD1L
CHD4
CHEK2
CHIC2
CHMP2B
CHMP4A
CHMP5
CHPF
CHRNA2
CHRNA3
CHRNB2
CHST11
CHST3
CHST5
CIAO1
CIAO2B
CIC
CIDEC
CIITA
CILP
CIR1
CIRBP
CISD1
CKAP4
CKAP5
CKS1B
CKS2
CLASRP
CLCC1
CLCF1
CLCN3
CLDN17
CLDN18
CLEC16A
CLEC4E
CLEC7A
CLIC5
CLIP2
CLK2
CLK3
CLK4
CLN6
CLNS1A
CLP1
CLPB
CLPP
CLPX
CLUAP1
CLUHP3
CMAS
CMTM6
CNDP2
CNNM3
CNOT1
CNOT2
CNOT3
CNOT4
CNOT7
CNOT9
CNP
CNPY2
CNPY3
CNR2
CNTN2
CNTNAP3P2
CNTRL
COA3
COA4
COG2
COG4
COG5
COG7
COL1A1
COL5A3
COLGALT1
COMMD10
COMMD4
COMMD8
COMT
COPA
COPB1
COPB2
COPG1
COPS2
COPS4
COPS5
COPS6
COPZ1
COPZ2
COQ10B
COQ2
COQ4
COQ6
COQ9
COX11
COX15
COX5A
COX6B1
COX7C
CPA4
CPLANE1
CPNE1
CPNE6
CPSF1
CPSF6
CPT1A
CRAT
CRCP
CREB1
CREB3L1
CREB3L2
CREBBP
CRELD1
CREM
CRIPT
CRISPLD2
CRK
CRMP1
CRNKL1
CRTC3
CRY2
CRYM
CRYZ
CRYZL1
CSE1L
CSF3
CSGALNACT2
CSK
CSNK1A1
CSNK1D
CSNK1G3
CSNK2B
CST7
CSTF1
CSTF3
CTBP1
CTBP2
CTCF
CTLA4
CTNNB1
CTNS
CTPS1
CTPS2
CTR9
CTRL
CTSC
CTSK
CTSL
CUEDC2
CUL1
CUL2
CUL3
CUL4A
CUL4B
CUL5
CUTA
CUTC
CWC25
CWF19L1
CXCL1
CXCL9
CXCR1
CYB5B
CYBC1
CYCS
CYFIP1
CYLD
CYP19A1
CYP1A2
CYP2A6
CYP2A7
CYP2C9
CYP2D7
CYP3A4
CYP4A11
CYP4F2
CYP4F3
CYTH1
CYTIP
CZIB
DAAM2
DAD1
DAP3
DAPK1
DAPK2
DARS1
DARS2
DAZAP2
DCP1A
DCPS
DCTD
DCTN4
DCTN6
DCTPP1
DCXR
DDN
DDOST
DDR1
DDX1
DDX10
DDX17
DDX18
DDX19A
DDX23
DDX24
DDX41
DDX46
DDX50
DDX60
DEAF1
DECR1
DEDD
DEFA5
DEFA6
DENND2D
DENR
DEPTOR
DERA
DERL1
DERL2
DET1
DFFB
DGCR2
DGKD
DGKH
DGLUCY
DHCR7
DHFR
DHODH
DHPS
DHRS11
DHRS2
DHRS7B
DHTKD1
DHX15
DHX16
DHX35
DHX40
DHX8
DIMT1
DIO2
DIP2C
DIPK2B
DKC1
DLAT
DLD
DLEC1
DLGAP5
DLK2
DMAC2
DMAC2L
DMBT1
DMWD
DMXL1
DNAAF1
DNAAF2
DNAAF5
DNAH3
DNAJA3
DNAJA4
DNAJB12
DNAJB14
DNAJB6
DNAJC11
DNAJC13
DNAJC17
DNAJC2
DNAJC24
DNAJC3
DNAJC7
DNAL4
DNM1L
DNMBP
DNPH1
DONSON
DOP1B
DPAGT1
DPM1
DPP3
DPY19L1
DPY19L4
DPYD
DROSHA
DRP2
DSCC1
DSG3
DSN1
DSTYK
DTWD1
DTX3
DTX4
DTYMK
DUS4L
DUSP11
DUSP12
DUSP13
DUSP4
DUSP8
DYNC1I2
DYNC2I1
DYNC2LI1
DYNLL1
DYRK1A
DYRK2
E2F3
E2F4
E2F5
EAPP
EBAG9
EBLN2
EBNA1BP2
ECE1
ECH1
ECHDC1
ECHS1
ECI2
ECSIT
EDA
EDC3
EDEM2
EDN1
EDRF1
EEF1A1
EEF1G
EEF2KMT
EFCAB14
EFHC1
EFL1
EFNB3
EHBP1
EHD1
EHHADH
EHMT2
EID1
EIF1
EIF2AK3
EIF2B1
EIF2B2
EIF2B3
EIF2B4
EIF2S1
EIF2S2
EIF3D
EIF3G
EIF3I
EIF3J
EIF4EBP1
EIF4G3
EIF4H
EIF5
EIF5B
EIPR1
ELAC2
ELAVL1
ELF1
ELF2
ELF3
ELF4
ELK1
ELK2AP
ELK3
ELL
ELL2
ELMO1
ELMO2
ELOVL6
ELP1
ELP3
ELP4
EMC1
EMC2
EMC3
EMD
EMG1
ENC1
ENDOG
ENO1
ENO3
ENOX2
ENTPD4
ENTPD7
ENTR1
EOLA2
EP300
EP400
EPN1
EPOR
EPRS1
ERAL1
ERCC1
ERCC3
ERCC4
ERG28
ERGIC2
ERH
ERI2
ERI3
ERLIN2
ESD
ESF1
ESS2
ESYT1
ETF1
ETFA
ETFDH
ETV1
EXD2
EXOC1
EXOC2
EXOSC2
EXOSC5
EXOSC8
EXTL2
EZR
F5
FAAP100
FAF1
FAF2
FAH
FAHD2A
FAIM
FAM111A
FAM114A2
FAM120A
FAM13B
FAM149B1
FAM153A
FAM155B
FAM168B
FAM193B
FAM214B
FAM216A
FAM222B
FAM3C
FAM86C1P
FAM89B
FANCG
FANCL
FAR2
FARSA
FASTKD1
FASTKD2
FASTKD3
FASTKD5
FAXDC2
FBL
FBLN1
FBRS
FBXL12
FBXL15
FBXL4
FBXL6
FBXO11
FBXO28
FBXO34
FBXO42
FBXO7
FBXW2
FBXW4P1
FCAR
FDPS
FDX1
FDXR
FEM1B
FEM1C
FES
FFAR2
FGF9
FGFR1
FGFR2
FGL1
FH
FIBP
FIG4
FIP1L1
FKBP15
FKBP3
FKBP4
FKTN
FLAD1
FLI1
FLOT2
FLT3
FMO5
FNDC4
FNTA
FOCAD
FOSL2
FOXJ2
FOXJ3
FOXM1
FOXO1
FOXO3
FPGT
FPR1
FPR2
FRAS1
FRS2
FSCN3
FST
FTH1P5
FTL
FTO
FTSJ1
FTSJ3
FURIN
FUS
FUT6
FUT8
FXN
FXYD3
FYCO1
FZD4
FZR1
G0S2
G3BP1
G3BP2
GAB2
GABARAPL1
GADD45GIP1
GALK2
GALNT2
GALNT7
GALR3
GALT
GAMT
GANAB
GART
GAS6
GAS8
GATA3
GATAD1
GATB
GBAP1
GCC2
GCDH
GCFC2
GCSH
GDF5
GDI1
GDI2
GDPD2
GDPD5
GEMIN2
GEMIN6
GET1
GET3
GFOD1
GFOD2
GFRA4
GGCT
GGCX
GGNBP2
GGPS1
GID8
GIN1
GINS1
GINS2
GIT1
GJB1
GJB4
GJC2
GK3P
GLB1
GLCE
GLI3
GLMN
GLOD4
GLP1R
GLS
GLT8D1
GLYAT
GLYR1
GMDS
GMEB2
GMFB
GML
GMPPA
GMPR2
GNA13
GNAO1
GNAZ
GNB3
GNE
GNL3
GNPAT
GNPTAB
GOLGA3
GOLGA4
GOLPH3L
GOLT1B
GORASP2
GOSR1
GOT2
GPALPP1
GPATCH1
GPATCH3
GPATCH8
GPD1L
GPI
GPN3
GPR137
GPR153
GPRC5A
GPRC5D
GPRIN2
GPS1
GPX2
GRHPR
GRIK5
GRIP2
GRK2
GRK5
GRPR
GRSF1
GSK3A
GSS
GTF2A2
GTF2B
GTF2E2
GTF2F1
GTF2F2
GTF2H1
GTF2H4
GTF2H5
GTF2I
GTF3C2
GTF3C3
GTF3C4
GTPBP1
GTPBP4
GTPBP6
GTSE1
GUCA1B
GUCY1A1
GUCY1B1
GUSBP14
GVINP1
GYG1
GYS1
H2AZ2
H2BC10
HACD1
HACD2
HADH
HADHA
HADHB
HAP1
HARS1
HARS2
HAT1
HAUS2
HAUS7
HAX1
HBP1
HCLS1
HDAC11
HDAC2
HDDC2
HDGF
HDLBP
HEATR1
HEATR3
HECA
HECW1
HEMK1
HESX1
HEY1
HFE
HHAT
HHLA1
HIBCH
HIC2
HIF1A
HIKESHI
HINFP
HIP1R
HIRIP3
HIVEP1
HIVEP3
HMG20A
HMGB3P1
HMGCL
HMGXB4
HMMR
HMOX2
HNF1B
HNRNPA0
HNRNPA2B1
HNRNPAB
HNRNPH3
HNRNPK
HOOK2
HOXC11
HOXC5
HP
HPF1
HPS4
HPS5
HPX
HR
HRAS
HS2ST1
HSD17B10
HSD17B12
HSD17B4
HSDL2
HSF2
HSP90AB1
HSPA13
HSPA14
HSPA9
HSPB11
HSPD1
HSPE1
HSPH1
HTR3A
HTR4
HTRA1
HTRA2
HUWE1
HYAL3
HYI
IARS1
IARS2
IBTK
ICAM1
ICAM2
ICE1
ICE2
ICMT
ICOSLG
IDH1
IDH2
IDH3A
IDH3G
IDI1
IDS
IER3
IFFO1
IFI16
IFI35
IFNGR1
IFRD2
IFT140
IFT27
IFT46
IFT74
IFT81
IFT88
IGHMBP2
IGLL1
IKBKB
IKBKG
IKZF5
IL10RA
IL11
IL18
IL18BP
IL18RAP
IL1RAPL2
IL1RN
IL21R
IL27RA
IL2RB
IL4R
IL6ST
ILF2
ILF3
ILK
IMMT
IMP3
IMPA2
IMPDH2
INE1
ING1
ING3
INHBC
INO80B
INO80D
INPP5K
INTS12
INTS13
INTS6
INTS7
INTS8
INTS9
INVS
IP6K2
IPO4
IPO7
IPO9
IPPK
IQGAP2
IQSEC1
IRAK3
IRF2
IRF3
IRF4
IRF6
IRGQ
ISCA1
ISCU
ISOC1
ISOC2
IST1
ISYNA1
ITFG1
ITGA4
ITGB3BP
ITGB5
ITPA
ITPR2
ITPRID2
ITSN1
ITSN2
IVNS1ABP
JADE3
JAK3
JARID2
JMJD1C
JOSD1
JPT2
KANSL1L
KARS1
KAT6B
KAT7
KATNBL1
KBTBD2
KBTBD4
KCMF1
KCNB1
KCNJ15
KCNJ2
KCNJ5
KCNK7
KCNMB2
KCNN1
KCNS1
KCTD17
KCTD2
KCTD3
KDELR1
KDM2A
KDM3A
KDM4C
KDM5A
KDM6A
KDM6B
KDM7A
KEAP1
KHNYN
KIAA0100
KIAA0232
KIAA0319L
KIAA0586
KIAA0930
KIDINS220
KIF11
KIF15
KIF18B
KIF20A
KIF21B
KIF25
KIF2A
KIF3B
KIF4A
KIFAP3
KIN
KIR3DL3
KIZ
KLF3
KLF7
KLHDC10
KLHDC2
KLHDC8A
KLHL18
KLHL2
KLHL20
KLHL24
KLHL36
KLHL7
KLK12
KLRB1
KMT2D
KNTC1
KPNA3
KPNA6
KRBOX4
KRCC1
KRT85
KYAT3
LACTB2
LAGE3
LAMTOR2
LAMTOR3
LANCL1
LANCL2
LAPTM4A
LARGE1
LARP1
LARP4
LARP7
LARS1
LARS2
LDAH
LDLRAP1
LGALS3
LGALS8
LGI2
LHX3
LIAS
LIG1
LILRB1
LIMA1
LIMK2
LIMS1
LIN37
LINC00342
LINC00652
LIPT1
LLGL1
LMAN2
LMAN2L
LMBR1L
LMBRD1
LMNB1
LMNB2
LPAR2
LPAR4
LPCAT4
LPP
LRIF1
LRP5
LRP5L
LRPPRC
LRRC32
LRRC37A2
LRRC40
LRRC41
LRRC47
LRRC8B
LRRC8D
LRRN2
LSM14A
LSM2
LSM4
LSM5
LSM7
LSM8
LTBP2
LTF
LUZP1
LUZP4
LXN
LY75
LYPD3
LYPLA2
LYRM4
LYZ
M6PR
MACO1
MACROD1
MAD1L1
MAD2L1
MAD2L1BP
MAFG
MAGEF1
MAGOHB
MAIP1
MAL
MANEA
MAP1LC3B
MAP2K3
MAP3K14
MAP3K19
MAP3K3
MAP3K6
MAP3K9
MAP4
MAP4K2
MAP4K3
MAP4K4
MAP7
MAP7D1
MAPK10
MAPK12
MAPK1IP1L
MAPK3
MAPK6
MAPK7
MAPK8
MAPK8IP3
MAPKAP1
MAPKAPK2
MARCHF5
MARCHF6
MARCHF7
MARS1
MAT1A
MAT2B
MATR3
MBD3
MBIP
MC2R
MCAM
MCAT
MCCC1
MCCC2
MCM2
MCM3
MCM3AP
MCM4
MCM5
MCM6
MCM7
MCM9
MCTS1
MDC1
MDH1
MDH2
MDM1
ME2
MEA1
MED12
MED13L
MED16
MED17
MED23
MED24
MED4
MED6
MEF2C
MEF2D
MEFV
MEN1
MET
METTL17
METTL18
METTL2B
METTL3
METTL4
METTL5
METTL7A
METTL8
MEX3C
MFN2
MFNG
MFSD1
MFSD5
MFSD9
MGA
MGMT
MGST2
MICAL2
MICU1
MID2
MIER2
MIF
MINK1
MIOS
MIPEP
MIR22HG
MIS12
MIS18A
MISP
MKKS
MKRN1
MLEC
MLF2
MLH1
MLPH
MLYCD
MMACHC
MMADHC
MME
MMP14
MMP19
MMP24OS
MMP25
MMP27
MMP9
MMS19
MNAT1
MNS1
MNT
MOB4
MOCS2
MOGS
MON1B
MON2
MORC2
MOSPD2
MPHOSPH6
MPHOSPH8
MPHOSPH9
MPI
MPST
MPV17
MRE11
MRFAP1L1
MRPL11
MRPL12
MRPL13
MRPL15
MRPL17
MRPL18
MRPL19
MRPL2
MRPL20
MRPL22
MRPL23
MRPL24
MRPL3
MRPL34
MRPL35
MRPL39
MRPL4
MRPL40
MRPL42
MRPL46
MRPL48
MRPL57
MRPL58
MRPS10
MRPS11
MRPS12
MRPS14
MRPS16
MRPS17
MRPS18B
MRPS18C
MRPS2
MRPS27
MRPS28
MRPS31
MRPS33
MRPS34
MRPS35
MRPS7
MRS2
MRTFB
MRTO4
MSANTD2
MSH2
MSH3
MSL1
MSRB1
MSRB2
MTA1
MTAP
MTCH1
MTCH2
MTERF3
MTF1
MTG1
MTHFD1
MTHFD2L
MTHFSD
MTIF2
MTMR3
MTMR6
MTMR9
MTOR
MTPAP
MTR
MTREX
MTRF1
MTX2
MUC5AC
MUL1
MUS81
MVK
MXD3
MXI1
MYB
MYBPC3
MYG1
MYH14
MYH3
MYL6B
MYO1C
MYO1F
MYO7A
MYO9B
MYOM2
MYOZ1
MZT2B
N4BP1
N4BP2L1
N4BP2L2
NAA16
NAA35
NABP2
NACA4P
NAGA
NAGLU
NAMPT
NAPG
NARS1
NARS2
NASP
NAT1
NAT10
NBAS
NBR1
NCAPD2
NCAPG2
NCAPH
NCBP1
NCBP2
NCF4
NCK1
NCL
NCOA3
NCR1
NCR2
NDST2
NDUFA10
NDUFA13
NDUFA3
NDUFA5
NDUFA7
NDUFA8
NDUFAB1
NDUFAF1
NDUFAF3
NDUFAF4
NDUFAF7
NDUFB1
NDUFB3
NDUFB4
NDUFB5
NDUFB6
NDUFB7
NDUFS1
NDUFS2
NDUFS3
NDUFS4
NDUFS6
NDUFS7
NDUFS8
NDUFV1
NECAB2
NECAP1
NECAP2
NECTIN2
NEDD4
NEDD8
NEIL1
NEK1
NEK4
NEK7
NEK9
NELFB
NELFCD
NELL2
NEMF
NEMP1
NEUROD6
NFATC4
NFE2
NFE2L2
NFKB1
NFKBIB
NFU1
NFYC
NGDN
NHLH1
NHP2
NIF3L1
NINJ1
NIPBL
NIT1
NIT2
NKAPD1
NLK
NME1
NME4
NME7
NMI
NNAT
NNT
NOC3L
NOL11
NOL12
NOL8
NOLC1
NONO
NOP10
NOP16
NOP53
NOP56
NOS1
NOS1AP
NOSIP
NOTCH3
NOVA2
NPHP4
NPM3
NPRL2
NPY6R
NQO2
NR0B2
NR1D2
NR1H2
NR1H3
NR2C1
NR3C1
NR4A1
NRAS
NRBF2
NRDC
NREP
NRIP1
NRIP3
NRP2
NRXN2
NSDHL
NSF
NSL1
NSMCE4A
NSUN3
NSUN5
NT5DC2
NTAQ1
NTHL1
NTRK3
NUBPL
NUCB2
NUDC
NUDCD3
NUDT1
NUDT11
NUDT18
NUDT6
NUDT9
NUFIP1
NUP107
NUP133
NUP153
NUP155
NUP205
NUP37
NUP42
NUP43
NUP54
NUP58
NUP62
NUP85
NUP98
NUTF2
NVL
NXF1
NXPH3
OARD1
OASL
OBI1
OCA2
ODF2
OGDH
OIP5
OLFM1
OLR1
OMG
OPA1
OPHN1
OPN3
OPTN
OR1F1
OR7A5
OR7E12P
OR7E47P
ORAI3
ORC2
ORC3
ORC4
ORC5
ORMDL2
OSBP
OSBP2
OSBPL10
OSBPL3
OSBPL9
OSER1
OSGEP
OSGEPL1
OSTM1
OTUB1
OVGP1
OXR1
P2RY13
P3H1
P4HTM
PA2G4
PAAF1
PADI1
PADI2
PADI4
PAICS
PAIP1
PAK1IP1
PAK2
PAK3
PAK4
PAMR1
PAN2
PANK2
PAPOLA
PAPPA2
PAPSS1
PAQR3
PARG
PARK7
PARN
PARP1
PARP4
PARP6
PARPBP
PAX8
PAXIP1
PBRM1
PBX1
PCBD1
PCCA
PCCB
PCGF1
PCID2
PCIF1
PCMT1
PCNA
PCNP
PCNX4
PCYOX1L
PDCD11
PDCD4
PDCD5
PDCD6
PDCD6IP
PDE2A
PDE6D
PDE8A
PDHA1
PDHB
PDHX
PDIA5
PDK3
PDLIM4
PDLIM5
PDPK1
PDS5A
PDS5B
PDSS1
PDSS2
PEAK1
PELI1
PELP1
PEMT
PER2
PEX1
PEX14
PEX16
PEX19
PEX2
PEX3
PEX6
PFAS
PFDN6
PFKFB3
PFKP
PFN1
PFN2
PGD
PGF
PGLYRP1
PGLYRP4
PGPEP1
PHB
PHB2
PHC2
PHF1
PHF3
PHF7
PHKB
PHLDA1
PHLPP2
PI4K2A
PIAS2
PIBF1
PIEZO1
PIGA
PIGF
PIGG
PIGN
PIGO
PIGP
PIGV
PIH1D1
PIK3C2A
PIK3CA
PIK3IP1
PIK3R1
PIK3R4
PIK3R5
PIN4
PIP4K2B
PIP4K2C
PITRM1
PJA2
PKMYT1
PKN2
PKNOX2
PKP4
PLA1A
PLA2G12A
PLA2G2D
PLAA
PLAC4
PLAC8
PLAGL1
PLAGL2
PLCD1
PLCG1
PLCG2
PLD2
PLEC
PLEK2
PLEKHA8P1
PLEKHB2
PLEKHG3
PLEKHM1
PLEKHM2
PLEKHO2
PLIN1
PLPBP
PLPP3
PLPPR2
PLTP
PLXNA3
[truncated: 1,172 more rows]

## Sheet: Table S5
Table S5 AML Prognostic CRGs identified by univariate Cox hazard regression
Gene name	HR	HR.95L	HR.95H	P-Value
ABCB7	0.76	0.63	0.93	0.01
ACTA2	0.83	0.74	0.93	<0.001
ANKMY2	0.75	0.63	0.9	<0.001
AP4M1	0.67	0.52	0.87	<0.001
ARPC5L	1.35	1.12	1.63	<0.001
ATF1	1.24	1.08	1.43	<0.001
ATP6V1H	1.39	1.1	1.76	0.01
AVEN	0.8	0.68	0.93	<0.001
AZU1	0.92	0.87	0.96	<0.001
BAP1	0.61	0.45	0.83	<0.001
CDKN2A	0.77	0.63	0.93	0.01
CERS2	0.65	0.51	0.83	<0.001
COPA	0.72	0.58	0.89	<0.001
COQ4	0.68	0.53	0.87	<0.001
CRELD1	0.74	0.61	0.91	<0.001
CSTF3	1.31	1.1	1.56	<0.001
CXCL1	1.14	1.06	1.24	<0.001
CYP19A1	1.82	1.27	2.61	<0.001
DAAM2	1.32	1.08	1.62	0.01
DDOST	0.77	0.66	0.89	<0.001
DDX50	1.69	1.26	2.26	<0.001
DGKD	0.72	0.58	0.91	0.01
DHPS	0.72	0.58	0.9	<0.001
DNAJB12	1.44	1.09	1.9	0.01
DNAJC7	0.71	0.55	0.92	0.01
ECE1	1.34	1.11	1.61	<0.001
ELK3	1.16	1.04	1.29	0.01
ESYT1	0.77	0.67	0.89	<0.001
EXOC1	1.27	1.07	1.5	0.01
FDXR	0.72	0.59	0.89	<0.001
FLOT2	0.76	0.63	0.92	<0.001
FYCO1	0.76	0.61	0.93	0.01
GABARAPL1	0.85	0.76	0.96	0.01
GET3	0.79	0.69	0.92	<0.001
GRSF1	0.65	0.52	0.82	<0.001
H2AZ2	0.75	0.62	0.92	0.01
HADHA	0.75	0.63	0.91	<0.001
HSPA9	0.78	0.64	0.94	0.01
HSPD1	1.35	1.12	1.61	<0.001
HSPH1	1.25	1.09	1.42	<0.001
IDH2	0.78	0.66	0.93	0.01
IGLL1	0.89	0.84	0.95	<0.001
INTS6	1.25	1.07	1.46	<0.001
ITGA4	0.82	0.71	0.93	<0.001
ITSN2	1.36	1.12	1.66	<0.001
KANSL1L	0.69	0.55	0.88	<0.001
KCNJ2	1.2	1.06	1.36	0.01
KIAA0100	0.8	0.68	0.94	0.01
KRBOX4	1.28	1.09	1.49	<0.001
LRIF1	1.16	1.04	1.29	0.01
MAP4K4	0.79	0.67	0.93	0.01
MEF2C	1.13	1.04	1.22	<0.001
MFN2	0.72	0.55	0.92	0.01
MFSD5	0.7	0.58	0.85	<0.001
MKRN1	0.81	0.7	0.94	0.01
MME	1.21	1.05	1.39	0.01
MOGS	0.64	0.51	0.81	<0.001
MPHOSPH6	1.37	1.1	1.69	<0.001
MPST	0.75	0.61	0.91	<0.001
MRPS18B	1.34	1.09	1.66	0.01
MTERF3	1.2	1.05	1.37	0.01
NDST2	0.72	0.56	0.92	0.01
NOC3L	1.16	1.04	1.29	0.01
NPRL2	1.52	1.15	2.01	<0.001
NRIP1	1.12	1.03	1.22	0.01
NUP58	1.22	1.05	1.41	0.01
OSBP2	0.83	0.72	0.96	0.01
PCID2	1.38	1.11	1.73	<0.001
PDCD4	0.74	0.59	0.92	0.01
PDHX	1.25	1.07	1.47	0.01
PELI1	1.12	1.03	1.22	0.01
PIGO	0.71	0.57	0.88	<0.001
PJA2	0.76	0.66	0.89	<0.001
PLCG2	1.3	1.07	1.57	0.01
PLPP3	1.25	1.1	1.41	<0.001
PPAT	1.4	1.16	1.69	<0.001
PPP2CA	0.73	0.61	0.87	<0.001
PRMT3	1.34	1.12	1.61	<0.001
PSMA2	0.66	0.49	0.88	<0.001
PSMD3	0.81	0.69	0.95	0.01
PTER	1.2	1.05	1.37	0.01
QRICH1	0.71	0.54	0.92	0.01
RAB5B	0.75	0.65	0.88	<0.001
RACK1	0.69	0.54	0.89	<0.001
RIOK2	0.72	0.58	0.89	<0.001
RNFT1	0.8	0.69	0.94	0.01
RPL10	0.56	0.37	0.85	0.01
SC5D	1.34	1.15	1.57	<0.001
SCCPDH	0.76	0.64	0.89	<0.001
SH3BP5	1.17	1.08	1.27	<0.001
SLC27A3	0.85	0.75	0.96	0.01
SLC35E3	1.42	1.12	1.81	<0.001
SLC39A14	1.21	1.07	1.36	<0.001
SMAD3	1.18	1.04	1.34	0.01
SNX17	0.72	0.59	0.87	<0.001
SPOUT1	0.78	0.66	0.92	<0.001
STK25	1.37	1.08	1.74	0.01
TBCE	1.33	1.07	1.64	0.01
TBXAS1	0.85	0.76	0.95	<0.001
THAP12	1.4	1.09	1.79	0.01
THOC2	1.3	1.06	1.58	0.01
TMEM135	1.19	1.04	1.35	0.01
TNKS2	0.78	0.65	0.94	0.01
TRIM28	0.82	0.72	0.94	<0.001
TRIM8	1.26	1.08	1.46	<0.001
TUFT1	1.18	1.06	1.3	<0.001
UFC1	0.79	0.67	0.94	0.01
ULK1	0.75	0.62	0.91	<0.001
UPF3A	1.37	1.14	1.65	<0.001
USP22	0.74	0.59	0.91	<0.001
UXT	0.69	0.54	0.87	<0.001
VAMP8	0.87	0.78	0.97	0.01
VCP	0.74	0.61	0.9	<0.001
VPS13A	1.37	1.12	1.68	<0.001
YARS1	1.4	1.1	1.77	0.01
YKT6	0.66	0.51	0.84	<0.001
ZMIZ1	1.37	1.16	1.62	<0.001
ZNF133	1.36	1.08	1.71	0.01
ZNF544	1.31	1.11	1.54	<0.001
ZNF587	1.39	1.14	1.7	<0.001
ZNF592	0.67	0.51	0.89	0.01
ZNHIT1	0.75	0.63	0.89	<0.001

## Sheet: Table S6
Table S6 Modeling genes from other two models
4-mRNA model	24-gene model
KLF9	ALS2CR8
ENPP4	ANGEL1
TUBA4A	ARL6IP5
CD247	BSPRY
	BTBD3
	C1RL
	CPT1A
	DAPK1
	ETFB
	FGFR1
	HEATR6
	LAPTM4B
	MAP7
	NDFIP1
	PBX3
	PLA2G4A
	PLOD3
	PTP4A3
	SLC25A12
	SLC2A5
	TMEM159
	TRIM44
	TRPS1
	VAV3
